# Supplementary material for: The metastasis landscape of Clonorchis sinensis-associated hepatocellular carcinoma: an integrated multi-omics and clinical study
Source: Front Immunol. 2026 Jan 28;17:1723156. doi: 10.3389/fimmu.2026.1723156 (PMC12891100; doi:10.3389/fimmu.2026.1723156)
Supplement: Supplementary file 2 [file Table2.xlsx]

## Sheet: Table S1
Table S1 Sequence of primer sets for qRT-PCR assay
Gene		Primer Sequence(5'→3')
SPP1		CGCTGAGATGAAGCACTGTAGCTC
MMP2		CTTCACTTTCCTGGGCAACAAATATG
VCAM1		ACAAAGGCAGAGTACGCAAACAC

## Sheet: Table S2
Table S2 The clinical retrospective information of all patients
Characteristics		Clonorchis sinensis non-infected HCC	Clonorchis sinensis infected HCC
		(n = 1136)	(n = 103)
Sex	Male	969	6
	Female	167	97
Age
	<60	790	79
	≥60	346	24
BCLC stage
	A	720	45
	B	222	27
	C	194	31
Metastasis
	Absent	936	72
	Present	200	31
liver cirrhosis
	Absent	367	33
	Present	769	69

## Sheet: Table S3
Table S3 Metastasis-associated genes list
ABL2
ACBD5
ACOT12
ADAM12
ADD2
AFP
AGTPBP1
AK3
AKR1C4
AKT1
ALDH3B1
ALDH3B2
AMIGO1
ANKRD1
AP1S1
APOA5
ARHGDIG
ARID1A
ARPP-21
ASPH
ATF2
ATP6V1G2
ATR
BASP1
BIRC5
BMP5
BNIP3
BSG
C14orf102
C2orf3
CALCOCO2
CAPG
CASP3
CBX5
CCNA2
CCNB1
CCND1
CCND2
CCND3
CCR3
CD24
CD247
CD37
CD44
CD58
CD81
CD86
CDC25B
CDCA4
CDCA8
CDH1
CDH13
CDK1
CDK14
CDK4
CDK5
CDS1
CENPE
CENTD3
CES1
CHAF1B
CHEK1
CHGA
CHGB
Cks1b
cks2
CLCN7
CLDN18
CLEC1B
COL4A5
COPA
CRIP1
CRISPLD2
CSF3R
CSMD1
CTGF
CTHRC1
CTNNA1
CTNNB1
CTRB1
CTSL
CTSL1
CYP19A1
CYTH3
DDR1
DEPDC1B
DNAJC9
DNASE1L3
DNM1L
DSP
DTYMK
EBF1
ECT2
EFTUD1
EGFR
EGR1
EIF3H
ELAVL1
EMD
ENO2
ENO3
ENTPD1
EPAH2
EPB42
EPHB6
ERP29
ESR1
ETV4
EZH2
F2R
FANCC
FANCD2
FEN1
FGG
FN1
FOSB
FOXM1
FOXO1
FOXO3
FOXO4
FTL
FUT8
FZD2
G3BP2
G6PD
GABRE
GALK1
GCLC
GCNT2
GHR
GLCE
GPD2
GPRK6
GRHL2
GTF2H1
GTF2H4
GTSE1
GUCA2B
GYS1
HCG2P7
HGF
HIF1A
HIPK1
HIST1H2BG
HMMR
HOXB13
HOXD9
H-RAS
HSBP1
HSD3B1
HSP90AA1
HSPA1A
HSPA4
ID2
IFNAR1
IGFBP3
IGFBP6
IL1RL1
IL2RB
IL32
IRF2
ITGA3
ITGA9
ITGAM
ITGB4
ITGB5
IVNS1ABP
JMJD8
JOSD1
JUN
KAI1
KCNQ1
KCTD12
KHK
KIAA0319L
KIF14
KIF2C
KIF5B
KLK6
KRT13
KRT20
KRT4
LAGE3
LANCL2
LIFR
LIMK1
LIN28B
LOC100131096
LOC151162
LOC202451
LOC643733
LOXL1
LPHN1
LPL
LRP6
LRPPRC
Lsm3
LSP1
LTF
LY6E
MAGEA3
MAP3K6
MAPK1
MAPK14
MAPK4
MAPK7
MAPRE1
MATK
MDFI
MDM2
MET
MGLL
MKI67
MMP1
MMP10
MMP12
MMP13
MMP2
MMP9
MOAP1
MRPL54
MT1E
MTBP
MTUS1
MUC13
MVK
MYD88
MYO19
N4BP1
NCAPD3
NDC80
NDUFA4L2
NFKB1
NME1
NME2
NOL7
NR1D2
NUP205
OPCML
ORC3L
PCDHGC3
PCF11
PDCD10
PDCD11
PDK1
PDLIM1
PIGU
PIK3CA
PITX2
PLA2G6
PLD2
PLK1
PMAIP1
POLE4
POR
PPAPDC1B
PPM1D
PPM1G
PPP2R5A
PRAF2
PRR3
PRUNE
PS1TP4
PTK2
PTPN2
PTPRF
PTPRR
PTTG1
PYGB
RAB28
RAB3A
RAB8A
RAC3
RACGAP1
RAD50
RAGB
RBP4
RFC5
RFTN1
RGS20
RHAG
RPA2
RPL29
RPS12
RPS27
RPS3
RPS6KA4
RXRA
S100A4
S100A6
SART1
SCYA25
SCYB13
SELENBP1
SEMA4D
SERPINB1
SERPINB2
SERPINB6
SERPINC1
SET
SFN
SH3BP2
SH3GLB1
SLC12A8
SLC20A2
SLC25A5
SLTM
SLUG
SNX7
SPG11
SPINT2
SPOCK3
SPP1
SPTBN2
ST14
STAT5B
STC2
STMN1
STOML1
STUB1
SUB1
SUPT7L
SUV420H1
TACC1
TACC3
TBC1D16
TDRD6
Tead1
TGFB1
TGOLN2
TIMP3
TMEM194A
TOP2A
TP63
Tpm3
TPX2
TRAP1
TRIM33
TRMU
TSHZ1
TSPAN4
TSPAN7
U2AF1
UBE1L
UBE2A
UBE2C
UBE2S
UBXN4
UCHL1
UGP2
UGT8
UHRF1
UNC119B
USP12
VAMP3
VCAM1
VEGFA
VEGFC
VPS41
WWTR1
XRCC2
XRCC5
YES1
YRDC
YWHAE
ZC3H12A
ZNF415
ZNF605
ZNF646

## Sheet: Table S4
Table S4 Differentially expressed metastasis-associated genes identified between Cs+_T and Cs-_T
Gene	baseMean	log2FoldChange	lfcSE	stat	pvalue	padj	sig
ADAM12	131.902	2.35672	0.757263	3.11215	0.0018573	0.11089	up
CD24	12205.2	1.75514	0.820031	2.14033	0.0323277	0.35095	up
CD247	150.967	-1.57577	0.475536	-3.31366	0.000920828	0.0795447	down
CLDN18	90.6407	6.40091	1.34374	4.76351	1.90259e-06	0.00405505	up
CRISPLD2	461.162	1.97602	0.615324	3.21135	0.00132111	0.0980316	up
CTHRC1	452.205	2.49864	0.749409	3.33415	0.000855599	0.0756525	up
EBF1	136.979	1.38557	0.516362	2.68333	0.0072894	0.193722	up
IL1RL1	43.0171	1.77859	0.843921	2.10753	0.0350718	0.362804	up
IL2RB	314.928	-1.79384	0.484242	-3.70443	0.000211868	0.0378205	down
MMP2	528.698	1.26617	0.610558	2.0738	0.0380983	0.376447	up
MUC13	2906.02	2.4169	1.07742	2.24324	0.0248816	0.319484	up
NDUFA4L2	471.185	1.06386	0.51938	2.04833	0.0405281	0.386557	up
PMAIP1	108.321	1.948	0.71473	2.7255	0.0064204	0.184124	up
PYGB	2682.37	1.07973	0.442156	2.44197	0.0146073	0.2564	up
SEMA4D	357.569	-1.19443	0.419216	-2.84918	0.00438314	0.155838	down
SPP1	18447.6	3.70051	0.955622	3.87236	0.000107788	0.0259783	up
STC2	156.82	1.09236	0.446428	2.44688	0.0144097	0.255062	up
SUB1	6112.68	1.19648	0.354301	3.37701	0.000732771	0.0711051	up
UCHL1	71.6923	2.39666	0.791406	3.02835	0.0024589	0.122119	up
VCAM1	2696.43	-1.08902	0.513883	-2.1192	0.0340733	0.358212	down

## Sheet: Table S5
Table S5 Differentially expressed miRNA interacting with metastasis-associated genes identified between Cs+_T and Cs-_T
miRNA	baseMean	log2FoldChange	lfcSE	stat	pvalue	padj	sig
hsa-miR-302b-3p	25.4188	22.5673	2.9612	7.62099	2.51744e-14	5.28663e-12	up
hsa-miR-3177-3p	14.7911	-2.95991	0.756488	-3.91269	9.12719e-05	0.00958355	down
hsa-miR-877-5p	117.755	-2.62312	0.694748	-3.77564	0.000159596	0.0111718	down
hsa-miR-744-5p	3840.17	-2.09817	0.603104	-3.47895	0.000503377	0.0264273	down
hsa-miR-512-3p	8.68686	5.69684	1.71198	3.32764	0.000875855	0.0367859	up
hsa-miR-1307-3p	7243.32	-1.98761	0.616861	-3.22214	0.00127237	0.039373	down
hsa-miR-221-3p	5260.86	-1.43691	0.447183	-3.21325	0.00131243	0.039373	down
hsa-miR-218-5p	605.476	2.0064	0.651075	3.08167	0.00205842	0.0540335	up
hsa-miR-485-5p	299.78	-3.16659	1.06267	-2.97985	0.00288389	0.0672907	down
hsa-miR-10a-5p	42703.4	1.73788	0.608753	2.85483	0.00430601	0.0750927	up
hsa-miR-3609	59.4137	-2.05832	0.723878	-2.84346	0.00446263	0.0750927	down
hsa-miR-323a-3p	430.086	-2.70218	0.951936	-2.83862	0.00453097	0.0750927	down
hsa-miR-574-5p	483.166	-1.83318	0.653003	-2.80731	0.00499575	0.0750927	down
hsa-miR-548x-3p	6.3386	-4.42893	1.58745	-2.78996	0.00527139	0.0750927	down
hsa-let-7i-5p	110348	-1.4629	0.525402	-2.78433	0.00536376	0.0750927	down
hsa-miR-589-5p	1317.48	-1.62687	0.609476	-2.66929	0.00760114	0.0965686	down
hsa-miR-5010-3p	38.695	-1.11512	0.421199	-2.6475	0.008109	0.0965686	down
hsa-miR-6843-3p	38.1275	-1.89413	0.717327	-2.64054	0.00827731	0.0965686	down
hsa-miR-6791-3p	1.51595	-3.52819	1.36268	-2.58915	0.00962131	NA	down
hsa-miR-143-3p	92739.3	1.10002	0.44019	2.49896	0.0124557	0.130785	up
hsa-miR-6741-3p	11.4904	-1.89865	0.774629	-2.45104	0.0142444	0.139143	down
hsa-miR-4286	52.4921	-2.06448	0.85458	-2.41578	0.0157015	0.143362	down
hsa-miR-3678-3p	1.89731	-2.39265	0.990454	-2.41571	0.0157044	NA	down
hsa-miR-302a-5p	79.274	6.69191	2.92106	2.29091	0.0219684	0.192224	up
hsa-miR-6780a-5p	1.43464	-2.8946	1.28319	-2.25579	0.0240838	NA	down
hsa-miR-197-3p	9957.74	-1.91413	0.87583	-2.18551	0.0288517	0.240847	down
hsa-miR-4775	2.67624	2.44282	1.12267	2.1759	0.0295624	NA	up
hsa-miR-4685-3p	14.7309	-1.97085	0.911597	-2.16197	0.0306202	0.240847	down
hsa-miR-3652	4.25	-2.28965	1.06079	-2.15844	0.0308934	NA	down
hsa-miR-552-3p	126.464	2.86621	1.33041	2.15438	0.0312103	0.240847	up
hsa-miR-302a-3p	3.23004	4.87912	2.28465	2.13561	0.0327112	NA	up
hsa-miR-145-5p	6261.73	1.13388	0.532842	2.12799	0.033338	0.240847	up
hsa-miR-342-5p	51.7535	-1.08931	0.512888	-2.12388	0.0336805	0.240847	down
hsa-miR-4638-5p	5.37041	-2.20248	1.04123	-2.11527	0.0344068	0.240847	down
hsa-miR-6750-3p	2.62698	-2.8945	1.37883	-2.09924	0.0357955	NA	down
hsa-miR-6511b-3p	152.055	-1.97458	0.942685	-2.09463	0.0362035	0.24525	down
hsa-miR-302c-3p	2.95476	4.75043	2.28663	2.07748	0.0377573	NA	up
hsa-miR-302d-3p	2.77317	4.65816	2.28776	2.03612	0.0417384	NA	up
hsa-miR-532-3p	399.057	-1.3616	0.672754	-2.02392	0.0429787	0.266713	down
hsa-miR-7114-3p	14.1143	-2.32138	1.15755	-2.00542	0.0449177	0.266713	down
hsa-miR-1224-5p	4.46411	-2.91229	1.45764	-1.99795	0.0457222	0.266713	down

## Sheet: Table S6
Table S6 Differentially expressed lncRNA interacting with metastasis-associated genes identified between Cs+_T and Cs-_T
lncRNA	baseMean	log2FoldChange	lfcSE	stat	pvalue	padj	sig
ENSG00000253553	45.6207	9.08198	1.65554	5.4858	4.11606e-08	2.78246e-05	up
ENSG00000259786	11.9286	7.13396	1.49064	4.78583	1.70279e-06	0.000575543	up
ENSG00000259867	51.0322	6.72359	1.51219	4.44625	8.73827e-06	0.00196902	up
ENSG00000227487	46.7428	5.33954	1.29935	4.10939	3.96714e-05	0.00670446	up
ENSG00000256151	16.8546	6.90918	1.82371	3.78853	0.000151542	0.0204885	up
ENSG00000236507	13.8128	7.35233	1.98366	3.70645	0.000210183	0.0236806	up
ENSG00000235770	80.9151	4.92835	1.36536	3.60955	0.00030673	0.0296214	up
ENSG00000225783	181.197	-3.27262	1.00764	-3.24782	0.00116293	0.0920638	down
ENSG00000227082	22.8326	4.65088	1.43864	3.23283	0.0012257	0.0920638	up
ENSG00000249923	11.8565	7.12562	2.23088	3.19409	0.00140272	0.0935472	up
ENSG00000247193	9.80029	-3.39424	1.07548	-3.15603	0.00159934	0.0935472	down
ENSG00000240405	21.2152	7.97694	2.53635	3.14505	0.0016606	0.0935472	up
ENSG00000215196	10.8647	7.01144	2.25925	3.10343	0.00191291	0.0994711	up
ENSG00000223991	44.2546	5.39053	1.892	2.84911	0.00438415	0.211692	up
ENSG00000254369	23.7004	-4.64322	1.6485	-2.81664	0.00485289	0.218704	down
ENSG00000254162	41.4305	-1.5866	0.579105	-2.73974	0.00614883	0.259788	down
ENSG00000245648	237.91	-2.61352	0.983154	-2.65831	0.00785344	0.31229	down
ENSG00000237990	5.82252	6.09166	2.42086	2.51632	0.0118588	0.445363	up
ENSG00000249346	2.45612	4.85049	1.99493	2.4314	0.0150405	0.535124	up
ENSG00000228889	57.2354	1.83096	0.768477	2.38258	0.0171918	0.581083	up
ENSG00000231811	3.37668	5.32736	2.30379	2.31244	0.0207535	0.659329	up
ENSG00000253311	6.16589	6.18733	2.69033	2.29984	0.0214574	0.659329	up
ENSG00000250950	4.33184	-3.98762	1.74905	-2.27988	0.0226148	0.66468	down
ENSG00000248323	206.562	2.62467	1.16726	2.24857	0.0245399	0.671455	up
ENSG00000226711	23.4552	-2.90255	1.29347	-2.24401	0.0248319	0.671455	down
ENSG00000255389	26.4224	-1.76682	0.806098	-2.19182	0.0283925	0.71269	down
ENSG00000223956	91.0101	2.00473	0.915062	2.19081	0.0284654	0.71269	up
ENSG00000224818	6.62282	-3.70034	1.70215	-2.17392	0.0297111	0.717311	down
ENSG00000261218	3.49737	-4.4458	2.08318	-2.13414	0.0328314	0.751251	down
ENSG00000232536	5.00306	3.28309	1.54283	2.12797	0.0333396	0.751251	up
ENSG00000255036	187.323	1.48564	0.705951	2.10445	0.0353395	0.756792	up
ENSG00000225039	17.3155	3.0656	1.46056	2.09891	0.0358245	0.756792	up
ENSG00000229313	2.71362	-4.84089	2.40647	-2.01162	0.0442604	0.890307	down
ENSG00000260719	14.8308	-3.18008	1.59679	-1.99154	0.0464211	0.890307	down
ENSG00000214955	3.21313	3.80706	1.91917	1.9837	0.0472894	0.890307	up
ENSG00000259616	4.18912	5.62509	2.83724	1.98259	0.0474128	0.890307	up
ENSG00000235669	23.1575	3.30096	1.68211	1.96239	0.0497165	0.89853	up

## Sheet: Table S7
Table S7 Differentially accessible regions of metastasis-associated genes identified between Cs+_T and Cs-_T
Peak	baseMean	log2FoldChange	lfcSE	stat	pvalue	padj	sig
1:25895391-25895739	59.4421	-1.15724	0.481123	-2.4053	0.0161593	0.806325	down
1:26698014-26698471	65.3721	-1.15336	0.519051	-2.22206	0.0262795	0.806325	down
1:26864677-26865624	254.05	-1.13606	0.53153	-2.13734	0.0325706	0.806325	down
1:27357311-27357839	55.4985	-1.02472	0.492278	-2.0816	0.0373793	0.806325	down
1:27366493-27366695	29.8726	-1.37312	0.515485	-2.66374	0.00772778	0.806325	down
1:27366875-27367354	76.2887	-1.13572	0.563206	-2.01652	0.0437457	0.806325	down
1:27369728-27369986	24.545	-1.60379	0.684136	-2.34426	0.0190649	0.806325	down
1:35505874-35506548	36.2959	-1.17036	0.587395	-1.99246	0.0463202	0.806325	down
1:153536071-153536470	48.4004	-1.22659	0.556426	-2.2044	0.0274963	0.806325	down
1:153544964-153545584	141.252	-1.3013	0.574447	-2.26532	0.0234933	0.806325	down
1:153545695-153545973	37.1209	-1.18317	0.501334	-2.36005	0.0182724	0.806325	down
1:167442089-167442518	90.4199	-1.16846	0.489391	-2.38757	0.0169601	0.806325	down
1:167518489-167518765	22.1265	-1.1321	0.54799	-2.06591	0.0388373	0.806325	down
1:212284470-212286010	542.699	-1.18023	0.548734	-2.15083	0.0314893	0.806325	down
10:95837766-95838089	16.2197	-1.24422	0.591931	-2.10196	0.0355566	0.806325	down
11:2463095-2463771	54.4688	1.29757	0.588263	2.20576	0.0274011	0.806325	up
11:69644363-69644659	33.1213	1.58437	0.510563	3.10319	0.00191449	0.806325	up
12:4271916-4272466	54.84	-1.4627	0.554951	-2.63573	0.0083956	0.806325	down
12:4273622-4273866	40.3298	-1.08904	0.505366	-2.15496	0.0311652	0.806325	down
12:68804753-68805309	58.4394	1.09253	0.527895	2.06959	0.0384906	0.806325	up
12:109573018-109573944	191.605	-1.15858	0.517626	-2.23825	0.0252046	0.806325	down
12:132955218-132956778	129.538	-1.01117	0.514286	-1.96617	0.0492792	0.806325	down
14:65411655-65413298	270.522	-1.15911	0.500096	-2.31778	0.0204614	0.806325	down
16:684194-684740	100.629	-1.24698	0.590769	-2.11078	0.0347915	0.806325	down
16:31259693-31260208	34.9211	-1.35123	0.549482	-2.45909	0.0139289	0.806325	down
16:48611724-48612234	41.7183	-1.19908	0.494975	-2.42251	0.0154137	0.806325	down
16:48613055-48613439	29.7262	-1.05145	0.535247	-1.96441	0.0494824	0.806325	down
17:42211901-42212253	14.2245	1.14765	0.563926	2.03511	0.0418394	0.806325	up
17:48841284-48841967	61.7197	-1.11263	0.522065	-2.1312	0.0330725	0.806325	down
17:51166579-51166920	40.2871	-1.08194	0.539122	-2.00686	0.0447642	0.806325	down
17:75749891-75750131	49.9327	-1.03997	0.510476	-2.03726	0.0416244	0.806325	down
18:59902242-59902442	11.0727	-1.81372	0.685357	-2.64639	0.00813557	0.806325	down
18:75210636-75210931	59.9947	-1.1807	0.481458	-2.45234	0.0141931	0.806325	down
19:7980222-7980513	18.6212	1.42988	0.630146	2.26912	0.023261	0.806325	up
19:41353639-41354279	99.5639	-1.26736	0.510514	-2.48252	0.0130457	0.806325	down
19:48969797-48970153	55.203	-1.74332	0.814122	-2.14135	0.0322457	0.806325	down
19:48970943-48971237	53.2109	-1.16517	0.569843	-2.04471	0.0408832	0.806325	down
19:48992608-48994049	459.532	-1.1209	0.545453	-2.05499	0.0398804	0.806325	down
19:49335326-49335541	36.8793	-1.37655	0.614609	-2.23972	0.0251094	0.806325	down
19:49338825-49340480	331.504	-1.67031	0.670465	-2.49127	0.0127288	0.806325	down
19:55407654-55408565	232.947	-1.24241	0.569143	-2.18295	0.0290394	0.806325	down
2:85405697-85405987	32.2298	-1.22377	0.548869	-2.22962	0.0257729	0.806325	down
20:3795602-3796428	169.369	-1.09542	0.523598	-2.0921	0.0364295	0.806325	down
22:21767074-21767498	36.6904	-1.18996	0.537082	-2.2156	0.0267191	0.806325	down
22:38190634-38190834	15.3465	1.58905	0.728365	2.18166	0.0291343	0.806325	up
22:38191158-38191405	14.3904	2.07565	0.659817	3.1458	0.00165634	0.806325	up
22:38700520-38701365	105.161	-1.05846	0.512351	-2.06589	0.0388386	0.806325	down
3:16437530-16437983	26.2952	1.23724	0.60977	2.02903	0.0424551	0.806325	up
3:125119758-125120196	26.1276	-1.47047	0.566533	-2.59556	0.0094438	0.806325	down
3:172750380-172751235	214.868	-1.09711	0.507547	-2.16159	0.0306502	0.806325	down
4:1720985-1721585	155.385	-1.59773	0.551671	-2.89617	0.00377752	0.806325	down
4:1723405-1723618	20.498	-1.46389	0.593889	-2.46491	0.0137046	0.806325	down
4:2798510-2799070	68.7467	-1.39323	0.471045	-2.95774	0.00309899	0.806325	down
4:75645423-75646053	18.7319	-1.68905	0.667991	-2.52856	0.0114532	0.806325	down
4:75723991-75725378	334.178	-1.0475	0.499357	-2.09769	0.0359326	0.806325	down
4:102596504-102596757	8.77239	-1.88044	0.831083	-2.26264	0.0236579	0.806325	down
4:102612845-102613405	32.3765	-1.20037	0.570629	-2.10358	0.0354149	0.806325	down
5:32531537-32532574	105.367	-1.03279	0.504067	-2.04892	0.0404701	0.806325	down
5:173324036-173324241	13.7716	1.37349	0.623004	2.20462	0.0274809	0.806325	up
6:2957740-2958033	21.7375	-1.27109	0.553798	-2.29522	0.0217207	0.806325	down
6:42045588-42046060	71.2027	-1.20856	0.530809	-2.27683	0.0227965	0.806325	down
7:38773468-38773903	13.6278	-1.84517	0.830549	-2.22162	0.0263088	0.806325	down
8:38805288-38805719	38.9844	-1.44305	0.50892	-2.8355	0.00457537	0.806325	down
8:101632564-101632764	23.2216	-1.17284	0.546385	-2.14654	0.0318296	0.806325	down
8:141000940-141002209	196.407	-1.2989	0.458009	-2.83598	0.00456857	0.806325	down
9:95137802-95138110	23.4448	1.09691	0.550129	1.99391	0.0461619	0.806325	up
X:119574215-119575215	126.572	-1.00589	0.496819	-2.02467	0.0429011	0.806325	down
X:154478749-154479645	146.234	-1.20519	0.490095	-2.4591	0.0139285	0.806325	down
X:154516031-154516913	189.685	-1.32051	0.481745	-2.74111	0.00612325	0.806325	down
X:154534785-154535361	90.4647	-1.10525	0.467477	-2.36429	0.0180648	0.806325	down
X:154546804-154547950	284.55	-1.24447	0.521565	-2.38602	0.0170317	0.806325	down

## Sheet: Table S8
Table S8 The metastasis-associated gene activity score matrix in Cs+_T and Cs-_T
Gene	baseMean	log2FoldChange	lfcSE	stat	pvalue	padj	sig
AMIGO1	76.5662	0.931004	0.434873	2.14086	0.0322851	0.573493	up
ARID1A	479.168	-0.508482	0.255916	-1.98691	0.0469324	0.573493	down
BIRC5	94.1224	0.63333	0.272137	2.32725	0.019952	0.527234	up
CCNB1	171.663	-0.507924	0.254579	-1.99515	0.0460265	0.573493	down
CCND2	138.355	-0.674114	0.341598	-1.97341	0.0484486	0.573493	down
ECT2	213.857	-0.665492	0.275285	-2.41746	0.0156292	0.527234	down
G6PD	396.315	-0.805956	0.275647	-2.92387	0.00345714	0.385249	down
GHR	838.062	0.865406	0.418815	2.06632	0.0387984	0.573493	up
ITGA9	318.815	0.695283	0.240151	2.89519	0.00378933	0.385249	up
JOSD1	125.334	-0.623846	0.316922	-1.96846	0.0490155	0.573493	down
KCNQ1	287.607	0.637964	0.260815	2.44603	0.0144437	0.527234	up
LAGE3	131.461	-0.732914	0.281958	-2.59937	0.00933937	0.474751	down
LIN28B	36.0789	1.31804	0.376713	3.49878	0.000467389	0.142554	up
MAPK1	179.899	-0.625558	0.272731	-2.29368	0.021809	0.527234	down
MT1E	72.2146	0.732558	0.360342	2.03295	0.0420576	0.573493	up
NCAPD3	62.5546	0.77062	0.284402	2.70962	0.00673607	0.4109	up
NME1	52.6987	0.817217	0.405348	2.01609	0.0437907	0.573493	up
PPP2R5A	563.499	-0.785124	0.311957	-2.51677	0.0118436	0.516041	down
S100A4	174.121	-0.754169	0.37562	-2.0078	0.0446649	0.573493	down
SFN	278.004	-0.684841	0.296996	-2.30589	0.0211166	0.527234	down
SNX7	143.985	0.920899	0.331142	2.78098	0.00541953	0.4109	up
UBE2S	239.534	-0.654878	0.317372	-2.06344	0.039071	0.573493	down
VPS41	279.534	0.545295	0.238924	2.28229	0.0224723	0.527234	up
XRCC5	188.581	0.515389	0.261118	1.97378	0.0484064	0.573493	up
